# Supplementary material for: Reduced thyroxine production in young household contacts of tuberculosis patients increases active tuberculosis disease risk
Source: JCI Insight. 2021 Jul 8;6(13):e148271. doi: 10.1172/jci.insight.148271 (PMC8410087; doi:10.1172/jci.insight.148271)
Supplement: Supplemental Data Set 1 [file jciinsight-6-148271-s149.xlsx]

## Sheet: LTBI+ at baseline
Sample ID	Unstimulated	CFP-10 + ESAT-6
1	19.89	1063.23
2	72.566	1129.33
3	51.18	1798.56
4	22.574	1737.7
5	14.016	1198.09
6	44.486	1095.68
7	62.982	1707.94
8	89.818	1663.41
9	47.462	765.556
10	36.53	774.9
11	35.434	1522.81
12	30.638	1896.7
13	18.316	1967.51
14	55.77	1205.77
15	3.832	1800.87
16	86.748	1851.59
17	14.472	1680.52
18	10.256	1781.31
19	39.014	1731.97
20	93.95	1880.49
21	18.592	1697.65
22	71.416	3006.62
23	25.298	1715.94
24	10.256	1087.02
25	5.506	1639.49
26	12.748	1745.72
27	18.498	1569.66
28	9.542	699.522
29	43.78	2515.05
30	30.852	1679.38
31	11.738	1288.32
32	10.07	1705.65
33	4.94	1765.23
34	10.876	1772.12
35	0.404	2388.26
36	63.8	1793.96
37	5.136	1063.37
38	11.494	1711.37
39	35.1	1407.78
40	23.252	952.762
41	16.378	1739.99
42	5.768	3512.08
43	74.126	2227.77
44	70.792	1449.34
45	8.68	2602.11		49.77	391.35
46	24.788	2210.1		16.9	130.73
47	40.096	2602.11		33.13	74.61
48	11.228	1154.98		14.63	1173.52
49	20.284	2474.51		8.9	16.57
50	19.108	942.864		53	36.3
51	38.42	2208.22		36	39.5
52	385.5	2607.54		42	384
53	14.63	1173.52	TB2	32	28
54	24.788	2321.6		36.5	803
55	32.488	2870.97		41.5	1002
56	39.676	2266.66		58.5	67.8
57	90.476	1438.92		44	121.8
58	21.764	1421.54
59	27.984	2251.55
60	17.056	2795.87
61	30.348	2870.97
62	26.1	3038.38
63	23.752	1693.27
64	28.912	2922.58
65	16.028	2487.98
66	27.884	1406.06
67	54.008	2353.93
68	64.016	712.86
69	50.356	2526.21
70	6.276	2621.55
71	3.008	2644.92
72	25.968	2410.92
73	57.516	2535.86
74	22.512	2142.61
75	41.5	1002	TB3
76	6.864	648.988
77	15.976	3064.46
78	8.68	3450.55
79	97.006	3366.26
80	57.248	1659.18
81	22.474	2989.47
82	46.114	1907.26
83	19.06	1054.23
84	34.248	4297.33
85	26.688	3635.45
86	26.724	3911.78
87	12.102	3901.12
88	5.322	2432.57
89	27.838	2092.86
90	#VALUE!	4680.63
91	#VALUE!	3970.47
92	28.418	994
93	63.342	10979.8
94	46.402	3973.85
95	19.34	10576.9
96	#VALUE!	6158.99
97	#VALUE!	2944.09
98	#VALUE!	6814.83
99	28.456	10674
100	17.982	972.604
101	11.398	2342.94
102	19.52	4486.73
103	99.128	3125.51
104	9.596	676.34
105	0.732	868.058
106	3.914	4945.8
107	3.146	1431.49
108	1.532	1323.42
109	74.024	11650.2
110	1.224	5048.85
111	#VALUE!	7172.45
112	22.22	2660.19
113	0.062	13503.7
114	3.914	2411.52
115	32.56	12130.1
116	2.438	8574.11
117	7.512	3431.49
118	2.438	5879.32
119	3.914	12914.4
120	49.382	9657.14
121	82.228	4622.83
122	71.184	2975.37
123	72.04	6898.41
124	36.668	1037.27
125	25.324	10023.9
126	14.362	5633.43
127	28.418	5988.66
128	14.398	2321.33
129	41.958	7851.56
130	43.774	685.766
131	34.482	1268.79
132	22.714	10419.6
133	41.37	1059.55
134	12.108	700.396
135	47.36	2507.09
136	44.612	2455.74
137	65.484	629.818
138	93.618	995.548
139	23.346	941.264
140	5.554	1323.89
141	11.148	819.562
142	8.57	708.558
143	5.554	719.446
144	14.332	899.096
145	8.19	851.98
146	2.97	1326.21
147	38.136	1101.9
148	28.908	1059.11
149	24.138	766.708
150	48.27	1059.46
151	64.888	609.066
152	1.532	607.262
153	4.81	1226.8
154	5.182	1946.98
155	15.108	609.516
156	31.306	726.71
157	4.81	665.974
158	2.246	801.32
159	20.586	1778.89
160	1.532	1937.11
161	9.712	1290.42
162	13.944	636.14
163	10.86	1695.55
164	8.57	1749.68
165	6.678	867.064
166	1.532	853.35
167	42.608	991.324
168	#VALUE!	641.108
169	#VALUE!	1079.34
170	6.678	860.662
171	12.996	1323.89
172	7.432	1007.88
173	5.182	1154.12
174	8.19	1534.87
175	26.122	965.098
176	3.702	3578.89
177	60.134	1231
178	3.702	896.806
179	0.156	828.232
180	10.476	952.82
181	5.554	1488.76
182	#VALUE!	792.206
183	5.554	601.404
184	20.978	958.21
185	3.336	837.818
186	51.124	738.518
187	3.702	623.048
188	20.586	1125.92
189	20.586	909.172
190	19.408	710.372
191	18.23	699.942
192	8.19	625.756
193	1.178	643.368
194	41.112	1507.52
195	19.398	1640.57
196	33.172	1705.53
197	33.09	1892.85
198	33.09	1570.92
199	15.62	1746.64
200	8.728	1787.86
201	5.364	1471.97
202	43.826	1961.83
203	0.798	1978.1
204	76.916	1664.53
205	3.758	790.424
206	78.302	940.496
207	0	1055
208	25.27	934.854
209	87.766	874.91
210	80.978	1601.72
211	94.466	1455.92
212	26.558	2649.01
213	92.078	1407.41
214	71.82	2654.25
215	64.962	3109.32
216	83.384	3109.32
217	18.32	3109.32
218	73.472	3109.32
219	9.304	3109.32
220	52.762	2864.97
221	51.376	3109.32
222	33.07	3109.32
223	96.516	3507.62
224	39.754	3109.32
225	29.888	1432.46
226	83.086	2472.5
227	38.08	3109.32
228	41.946	2193.93
229	48.952	3109.32
230	23.352	783.962
231	43.324	1856.43
232	95.614	3109.32
233	81.666	1265.54
234	14.034	3109.32
235	48.616	3109.32
236	85.572	2193.93
237	27.852	1868.56
238	11.006	1804.98
239	50.684	1847.34
240	15.262	1763.72
241	33.752	821.884
242	33.484	3109.32
243	20.82	2202.16
244	14.024	2384
245	92.908	2244.38
246	32.168	2316.66
247	30.46	2009.66
248	24.348	1486.52
249	2.222	1381.56
250	42.262	2357.04
251	94.436	1964.88
252	50.684	1128.56
253	13.204	3109.32
254	78.296	3109.32
255	13.1	3109.32
256	31.324	3109.32
257	37.078	3109.32
258	20.82	1873.62
259	37.484	4054.18
260	20.82	2740.44
261	72.342	1853.4
262	28.054	2478.6
263	77.394	3109.32
264	95.486	1313.99
265	45.578	2209.88
266	38.402	1954.59
267	20.406	1675.63
268	61.712	1944.17
269	82.226	1698.79
270	23.47	1937.65
271	20.52	1144.62
272	76.07	1526.69
273	96.4	1465.49
274	76.504	2346.8
275	38.724	1555.93
276	11.292	1396.73
277	66.328	1343.22
278	58.398	725.718
279	37.522	1519.16
280	15.526	1727.85
281	29.866	2017.61
282	21.886	1462.8
283	48.254	1400.79
284	35.824	1525.85
285	43.094	1767.53
286	93.95	1250.81
287	53.464	1570.26
288	27.564	1822.75
289	36.5	803.58	TB6
290	27.268	1976.82
291	61.32	1000.84
292	58.868	1993.12
293	15.3	1049.21
294	12.844	1397.15
295	6.078	1743.43
296	12.748	1827.36
297	6.658	1851.59
298	43.048	1031.98
299	50.434	1396.04
300	11.494	1312.65
301	30.082	1228.81
302	14.656	1194.81
303	72.566	1683.94
304	63.29	1690.79
305	49.77	391.35	TB7
306	78.83	1703.36
307	21.9	1608.81
308	57.94	1611.08
309	77.114	1712.51
310	57.032	449.344	TB8
311	25.028	1964.02
312	14.584	3959.79
313	#VALUE!	610.066
314	70.278	4475.11
315	41.716	3261.23
316	57.608	2397.81
317	59.424	2372.99
318	83.944	2374.64
319	55.8	758.12
320	59.1	2369.17
321	45.258	4265.07
322	18.498	4324.22
323	42.542	384.581	TB11
324	81.878	2118.06
325	16.222	1728.24
326	78.134	5258.17
327	37.762	7514.75
328	51.454	4325.27
329	6.54	4927.15
330	1.224	4015.48
331	3.146	2533.11
332	#VALUE!	3776.48
333	0.062	10722.8
334	13.034	9481.35
335	70.082	9121.6
336	41.474	9098.55
337	10.7	4936.47
338	#VALUE!	7236.21
339	3.914	10637.6
340	2.438	3474.58
341	#VALUE!	10467.9
342	6.54	10071.6
343	98.056	11927.2
344	11.848	11487.5
345	16.818	10552.6
346	#VALUE!	9318.29
347	37.608	11363
348	8.532	10881.6
349	1.224	6280.21
350	6.54	3229.7
351	51.302	3392.27
352	11.848	2046.74
353	15.52	1641.83
354	34.962	4025.91
355	49.382	2804.74
356	38.244	3810.56
357	25.284	1450.39
358	74.022	1205.04
359	52.35	642.916
360	8.95	609.066
361	8.19	1548.33
362	12.398	917.878
363	35.72	3593.75
364	27.802	1031.73
365	26.52	852.894
366	0.83	1323.89
367	6.304	1497.7
368	36.928	851.98
369	5.554	828.232
370	2.97	1417.04
371	4.44	2471.34
372	46.508	839.646
373	5.182	857.92
374	#VALUE!	694.05
375	28.908	624.402
376	48.678	3423.7
377	3.336	3472.68
378	8.95	3494.57
379	26.132	943.1
380	5.554	607.714
381	0.488	2556.41
382	2.246	620.342
383	37.734	1411.26
384	#VALUE!	4415.26
385	10.86	3497.7
386	5.928	651.954
387	1.888	1234.71
388	11.776	1379.75
389	45.018	640.656
390	8.95	630.722
391	13.462	683.176
392	1.888	2498.15
393	42.154	1805.98
394	27.204	3109.32
395	45.434	3109.32
396	21.45	2120.01
397	17.758	1649.55
398	#VALUE!	864.916
399	48.166	1417.43
400	#VALUE!	772.356
401		833.17
402		933.71
403	#VALUE!	897.994	TB15
404	109.828	1172.21
405		1216.01
406	1.494	1069.86
407	#VALUE!	852.302
408	#VALUE!	1201.11
409	#VALUE!	1211.19
410	0	959.428
411	11.296	757.602
412	11.694	791.024
413	1.876	1494.46
414	11.296	918.026
415	#VALUE!	2513.82
416	118.172	975.562
417	3.808	920.204
418	6.548	995.192
419	1.494	3533.62
420	10.104	956.812
421		1420.51
422	0	686.952
423	10.9295	1590.94
424	13.146	1087.28
425	12.3909	970.25
426	29.0319	1392.87
427	21.1011	1392.87
428	40.6277	1589.13
429	17.3073	1084.81
430	18.2096	1345.26
431	8.37837	1069.88	TB16
432	129	1277.65
433	7.53467	1367.31
434	19.2392	3466.7
435	24.5989	634.049
436	15.7114	761.825
437	17.0299	1224.81	TB17
438	19.2392	1619.38
439	64.9878	1733.11
440	14.8362	1733.11
441	13.5292	1562.4
442	38.2725	1676.48
443	20.2545	2026.15
444	20.2545	684.158
445	17.3159	7219.7
446	17.7964	3717.57
447	13.6336	1420.29
448	13.1932	2306.77
449	16.8411	6506.59
450	10.6492	947.926
451	71.6693	822.518
452	86.2361	2439.93
453	6.81538	5464.37
454	27.0956	910.992
455	8.28399	5184.74
456	11.061	6216.96
457	55.3846	785.271
458	5.77577	988.742
459	5.77577	7187.66
460	28.8705	1415.07
461	149.791	7219.7
462	0.54912	6901.28
463	1.51437	6756.34
464	3.45631	1825.16
465	3.67796	2274.26
466	2.69	711.77
467	5.546	629.756
468	1.092	690.476
469	720.936	723.996
470	5.9	1029
471	30.698	848.43
472	0.608	812.886
473	10.43	1459.73
474		805.376
475	15.376	1487.32
476	1.532	870.598
477	14.132	854.752
478	4.29	880.132
479	2.998	660.58
480	2.192	788.838
481	14.84	782.616
482	1.092	1578.95
483	17.1285	924.21
484	16.1504	1392.18
485	11.899	1987.62
486	9.0519	1710.29
487	3.45631	2277.57
488	3.67796	2744.38
489	18.1	3109.32
490	25.2	736.146
491	18.1	3109.32
492	14.2	705.968
493	24.2	1396.26
494	16.2	1512.91
495	13.8	3585.77
496	10.4	3109.32
497	12.8	1155.44
498	17.8	2666.85
499	24.1	618.068
500	27.2	1162.57
501	19.1	2102.53
502	13.4	3109.32
503	10.9	981.026
504	11.4	1205.65
505	24.2	816.322
506	9.8	2558.11
507	9.1	3109.32
508	8.2	3109.32
509	18.1	1098.08
510	30.1	2189.69
511	18.9	2260.88
512	17.4	2154.33
513	10.8	3109.32
514	14.2	3109.32
515	15.5	1205.53
516	14.3	918.932
517	12.1	2225.93
518	13.8	816.184
519	10.4	1555.22
520	9.8	1369.09
521	18.8	1228.61
522	19.4	1576.62
523	24.1	915.174
524	21.2	1863.22
525	18.2	800.226
526	13.1	1727.19
527	15.4	782.214
528	16.1	2000.09
529	17.2	1440.91
530	18.9	1352.53
531	14.3	1490.03

## Sheet: LTBI- at baseline
Sample ID	Unstimulated	CFP-10 + ESAT-6
1	35.1	83.57
2	31.556	189.192
3	12.114	213.002
4	15.332	81.986
5	70.502	163.16
6	16.534	171.462
7	44.514	198.85
8	90.74	216.558
9	29.45	71.786
10	37.142	2.762
11	33.13	74.61	TB1
12	20.558	59.136
13	74.126	203.26
14	40.862	256.298
15	28.058	102.032
16	7.836	51.928
17	7.244	99.598
18	7.244	20.12
19	28.754	88.342
20	19.226	73.344
21	4.126	57.954
22	7.462	20.558
23	3.65	102.032
24	50.434	155.444
25	12.748	21.228
26	4.54	315.938
27	11.76	133.698
28	11.104	63.008
29	4.382	188.316
30	7.136	193.574
31	9.644	43.78
32	6.078	30.15
33	5.506	97.98
34	27.366	40.136
35	1.34	37.61
36	15.276	194.636
37	21.764	233.512
38	2.024	25.556
39	8.104	17.388
40	6.678	18.23
41	33.476	117.408
42	22.512	44.356
43	24.788	137.584
44	24.024	133.284
45	17.9	124.768
46	13.224	18.104
47	51.24	96.844
48	2.664	22.512
49	11.888	85.968
50	8.064	188.02
51	#VALUE!	236.688
52	2.484	5.322
53	59.668	127.894
54	56.032	97.006
55	26.688	278.324
56	2.484	41.716
57	#VALUE!	187.602
58	14.654	123.992
59	59.668	85.638
60	29.114	232.558
61	5.322	31.258
62	16.222	108.498
63	#VALUE!	291.698
64	#VALUE!	2.438
65	18.152	33.282
66	1.034	14.258
67	5.324	45.618
68	31.632	94.648
69	1.224	16.818
70	2.438	3.914
71	8.532	65.432
72	0.336	25.324
73	28.418	168.738
74	7.512	14.258
75	3.486	20.922
76	33.282	74.024
77	12.022	109.34
78	31.632	92.272
79	7.31	298.766
80	29.024	222.482
81	19.744	82.46
82	51.124	189.986
83	10.094	95.402
84	5.928	268.62
85	58.022	307.994
86	#VALUE!	1.532
87	9.712	32.106
88	33.71	73.334
89	28.51	73.748
90	21.766	67.546
91	#VALUE!	45.018
92	5.928	286.53
93	7.432	139.2
94	8.9	16.57	TB4
95	20.978	145.366
96	17.056	57.67
97	7.056	8.95
98	2.97	49.086
99	1.178	3.702
100	2.97	19.406
101	5.182	42.99
102	23.742	81.218
103	12.012	20.586
104	1.702	2.246
105	#VALUE!	8.57
106	16.276	47.456
107	3.702	153.754
108	5.554	266.44
109	1.532	11.888
110	1.678	4.07
111	1.178	3.336
112	0.87	10.1
113	0.83	13.558
114	2.246	1.888
115	2.608	0.488
116	1.888	1.532
117	0.83	15.498
118	0.532	1.888
119	0.97	2.246
120	4.81	7.81
121	1.554	5.888
122	53	36.3	TB5
123	1.888	2.97
124	0.488	28.11
125	5.724	29.308
126	10.86	193.186
127	8.728	60.452
128	6.41	27.852
129	29.678	197.654
130	5.364	106.264
131	1.98	113.01
132	3.236	30.46
133	4.822	10.95
134	1.8	3.9
135	8.728	26.558
136	2.222	79.752
137	29.806	140.406
138	2.192	31.116
139	6.244	47.928
140	1.732	37.09
141	12.236	106.264
142	5.744	31.772
143	1.246	23.352
144	17.596	221.488
145	54.848	138.1
146	33.09	80.476
147	19.398	313.938
148	8.96	59.046
149	3.982	66.11
150	7.82	61.156
151	6.244	53.456
152	43.826	87.766
153	12.832	99.562
154	25.966	231.58
155	23.99	58.654
156	9.12	138.868
157	41.292	87.226
158	13.874	31.106
159	27.98	83.526
160	4.29	66.634
161	7.836	43.048
162	14.656	65.594
163	4.93	97.98
164	59.472	318.734
165	7.172	72.412
166	21.228	206.796
167	3.832	82.778
168	20.558	91.542
169	7.968	17.248
170	2.674	22.574
171	18.564	191.82
172	31.556	64.058
173	21.228	78.044
174	2.986	28.754
175	32.468	284.792
176	45.458	134.26
177	5.594	65.594
178	7.244	19.89
179	2.45	17.904
180	16.466	142.688
181	64.88	154.408
182	78.948	300.15
183	5.196	29.45
184	61.76	154.59
185	11.832	147.774
186	15.006	172.412
187	7.968	39.41
188	8.434	74.908
189	5.506	25.986
190	7.366	45.986
191	36	39.5	TB9
192	32	28	TB10
193	51.18	317.802
194	61.76	130.906
195	8.68	50.452
196	3.476	33.476
197	7.46	187.724
198	10.58	268.788
199	2.516	31.856
200	8.672	32.664
201	6.948	21.764
202	58.5	67.8	TB12
203	24.896	114.398
204	2.438	3.914
205	6.54	28.418
206	8.532	28.418
207	#VALUE!	76.23
208	4.736	19.52
209	0.062	10.336
210	#VALUE!	1.224
211	5.612	15.52
212	3.914	189.948
213	38.404	196.052
214	#VALUE!	302.32	TB13
215	7.512	276.396
216	#VALUE!	5.612
217	3.914	11.848
218	38.404	199.128
219	5.612	80.244
220	#VALUE!	253.89
221	3.034	11.848
222	32.32	260.63
223	1.794	5.612
224	87.58	243.896
225	1.794	6.54
226	1.178	250.758
227	1.532	3.152
228	30.906	154.184
229	17.056	54.802
230	18.622	250.324
231	1.712	5.554
232	3.702	22.162
233	3.702	10.488
234	2.908	56.44
235	22.952	109.25
236	7.864	65.896
237	15.498	279.972
238	17.056	295.722
239	18.622	133.758
240	5.182	11.628
241	1.888	2.608
242	2.51	26.122
243	0.83	10.094
244	3.106	30.506	TB14
245	32.908	309.748
246	4.44	5.182
247	0	3.702
248	0	2.608
249	1.178	49.492
250	3.702	129.096
251	4.07	95.744
252	6.678	16.666
253	13.558	82.05
254	#VALUE!	10.156
255	1.178	20.83
256	2.246	12.012
257	2.758	51.532
258	0.488	3.702
259	8.57	255.95
260	24.534	97.074
261	4.81	9.712
262	0.83	1.888
263	1.532	26.52
264	0.156	147.786
265	53.576	82.882
266	1.178	211.734
267	7.432	25.328
268	26.55	263.388
269	0.798	142.716
270	2.713	9.215
271	8.156	14.186
272	8.32	26.558
273	39.764	123.588
274	33.752	292.242
275	#VALUE!	81.976
276	#VALUE!	20.508
277	4.48	56.788
278	43.662	134.896
279	#VALUE!	119.842
280	0.736	3.032
281	10.104	14.088
282	6.942	8.916
283	16.088	13.288
284	1.876	5.37
285	0.736	130.71
286	#VALUE!	1.114
287	#VALUE!	264
288	2.26	2.646
289	3.808	21.716
290	1.494	1.494
291	4.978	1.494
292	7.73	5.762
293	1.114	6.154
294	70.39	116.084
295	#VALUE!	81.562
296	5.37	4.978
297		1.494
298	3.42	13.288
299	1.876	26.97
300		24.946
301	8.124	63.376
302	#VALUE!	132.804
303	#VALUE!	1.876
304	4.978	3.032
305	28.184	165.946
306	4.978	114.832
307	6.154	48.576
308	#VALUE!	75.766
309	#VALUE!	192.056
310	63.376	140.342
311		1.494
312	#VALUE!	50.626
313	12.89	10.502
314	12.492	20.508
315	15.688	10.502
316	6.154	5.37
317	2.646	7.73
318	7.336	10.104
319	3.42	31.432
320	4.978	4.978
321	29.402	39.576
322	#VALUE!	2.646
323		0.362
324	1.876	0.362
325		4.588
326	1.876	1.876
327	0.362	1.876
328	4.198	8.52
329	7.336	310.352
330		205.138
331	12.092	44.48
332		41.904
333		237.708
334	12.2422	12.8414
335	12.391	15.9802
336	10.0815	11.6531
337	14.3829	15.0264
338	13.9139	17.1328
339	20.9238	21.3
340	12.2422	21.2798
341	27.067	61.2054
342	19.5152	22.3638
343	22.5454	23.8352
344	38.2053	38.4227
345	24.5831	33.3047
346	30.2	42.195
347	45.3882	45.6
348	38.8603	38.8227
349	26.874	38.2053
350	36.475	53.9539
351	32.6812	32.9694
352	24.9606	33.931
353	25.9116	26.2085
354	22.0006	22.3638
355	26.2948	26.874
356	25.3396	26.2085
357	27.067	27.6519
358	23.6508	24.9606
359	22.7284	23.8352
360	23.6508	24.0006
361	24.9606	25.3958
362	28.0437	28.6343
363	24.4865	25.72
364	23.4865	26.6508
365	16.8011	242.665
366	24.72	25.5831
367	18.8245	102.989
368	17.8021	264.897
369	58.4	134.532
370	21.6388	214.06
371	30.4333	59.6796
372	20.5677	27.067
373	21.573	24.5031
374	23.1217	24.0557
375	25.7071	25.8055
376	25.5	35.0522
377	14.4001	31.849
378	8.80165	55.5255
379	5.03932	211.852
380	10.5076	14.8362
381	14.4001	148.43
382	17.4703	17.9122
383	6.27913	15.7114
384	16.5894	36.4307
385	7.11425	53.1731
386	43.8266	61.6659
387	5.03932	10.0786
388	6.69669	197.144
389	3.81524	27.3058
390	5.45116	193.099
391	10.9366	115.292
392	13.0945	14.8362
393	8.80165	10.5076
394	4.62891	15.7114
395	17.0299	19.2392
396	14.1	14.4001
397	15.2738	20.572
398	14.4001	311.071
399	10.5076	14.8362
400	14.8362	16.1504
401	124.64	146.438
402	17.0299	306.918
403	9.6525	56.9595
404	10.0786	16.1504
405	10.0786	73.5706
406	29.1177	119.223
407	8.20165	8.37837
408	8.93664	9.22636
409	13.5292	18.7959
410	14.4703	16.1504
411	20.572	136.505
412	13.964	95.2709
413	7.11425	7.11425
414	6.27913	229.679
415	19.6825	296.548
416	21.4629	133.449
417	16.3566	18.3541
418	17.3159	51.0052
419	35.7271	41.8847
420	10.1932	10.6492
421	18.3	199.228
422	17.3	156.441
423	18.2797	20.7579
424	17.3	37.5418
425	14.9821	22.8114
426	13.6336	220.287
427	11.4772	23.861
428	11.899	13.6336
429	11.4772	96.7323
430	8.66437	9.83983
431	10.2417	12.757
432	7.24166	9.83983
433	14.5274	21.7775
434	17.9507	190.004
435	6.11611	8.28399
436	7.2	11.899
437	7.0519	7.17431
438	8.3	40.6277
439	11.061	12.3266
440	26.548	57.8578
441	1.5	9.44372
442	4.16845	4.7905
443	8.28399	8.66437
444	10.2417	27.6476
445	6.81538	4.7905
446	4.2	117.951
447	7.53896	27.0956
448	4.7905	6.11611
449	0.9	3
450	0.71786	2.22079
451	3.00872	33.941
452	5.11225	5.44115
453	1	1.97626
454	0.54912	225.558
455	0.9	1.5
456	3.1	3.67796
457	7.08565	12.1593
458	5.55841	7.34877
459	3.90247	9.25639
460	3.90247	5.07078
